# Supplementary material for: Comparison of diversity and composition of macrofungal species between intensive mushroom harvesting and non-harvesting areas in Oaxaca, Mexico
Source: PeerJ. 2019 Dec 18;7:e8325. doi: 10.7717/peerj.8325 (PMC6967021; doi:10.7717/peerj.8325)
Supplement: Supplemental Information 3 [file peerj-07-8325-s003.xlsx]

## Sheet: var
Microclimatic, environmental, and vegetation structure variables recorded in every plot of the four study sites i Oaxaca, Mexico.
Sites	Plot	air temperature (°C)	air humidity (%)	soil temperature (°C)	pH	water content in soil (%)	litterfall (cm)	slope (°)	aspect (°)	canopy coverage (%)	rock coverage (%)	moss coverage (%)	herbs coverage (%)	naked soil (%)	bulk density (gm/cm3)	soil compaction (%)	tree average height (m)	tree maximum height (m)	tree basal area	tree density (ind/ha)
1	1	58.6375	67.3	53.25	6.75	0.434187	12.67	29	130	68.28	15	15	8	0	0.433016	83.6598	8.875	15	19.9345	800
1	2	60.4375	66.6625	54	6.7	0.608517	10	24	160	66.98	5	7	25	0	0.440916	83.3616	10.4	15	26.1987	500
1	3	61.55	64.775	55.25	6.65	0.699677	10.33	35	160	72.44	0	40	15	0	0.319224	87.9538	13	13	16.7312	100
1	4	61.5125	64.0375	53.625	6.725	0.580792	11.33	34	175	74.26	0	7	45	0	0.404129	84.7499	8.25	11	19.2058	400
1	5	63.375	60.325	54.875	6.7125	1.03873	12.33	34	150	71.4	2	8	45	0	0.291428	89.0027	14	15	23.0872	300
1	6	64	59.9125	54.625	6.75	0.462573	6.67	31	155	73.22	0	14	12	0	0.495318	81.3088	10	14	32.396	400
1	7	65.9875	57.6875	55.5	6.75	0.471013	6	32	150	73.74	0	5	20	0	0.506524	80.8859	7.33333	9	10.8241	300
1	8	67.9	54.4875	54.875	6.7375	0.834155	9.33	35	170	66.98	5	15	50	0	0.29799	88.7551	9.25	10	21.7445	200
1	9	64.6875	62.3375	54.25	6.6625	0.822712	7.33	33	155	77.9	20	15	10	0	0.338688	87.2193	15.6667	18	26.0744	300
1	10	64.9125	58.0375	54	14.025	0.771824	5.33	32	155	78.68	12	15	10	0	0.462391	82.5513	12	13	39.4139	200
2	1	58.372	75.01	52.5	6.76	0.750697	4.67	22	45	71.14	0	6	3	0	0.45582	82.7992	15	15	31.831	100
2	2	58.49	74.5	53.1	6.81	0.663121	9.33	17	155	78.16	0	3	20	0	0.444097	83.2416	18	20	44.3358	200
2	3	58.188	73.95	52	6.77	1.18258	13	16	165	76.08	0	0	14	0	0.26949	89.8306	21	22	63.767	300
2	4	58.474	73.13	52.5	6.82	1.04	13.33	19	165	78.42	0	0	25	0	0.320994	87.887	6.6	15	23.2448	500
2	5	60.286	73.29	52.6	6.84	0.86636	13.67	26	115	76.34	0	0	10	0	0.291016	89.0183	17	24	80.0422	500
2	6	59.584	73.45	52.3	6.83	1.12587	11.67	21	160	83.62	0	0	40	0	0.306849	88.4208	14.8	18	91.2397	500
2	7	59.938	74.78	51.9	6.75	1.03248	11.67	25	130	77.64	35	3	30	0	0.296039	88.8287	19.3333	20	69.2565	300
2	8	58.994	73	51.1	6.79	0.61236	10	23	125	77.12	5	2	10	0	0.473937	82.1156	8.5	10	15.5025	400
2	9	60.11	74.56	51.2	6.79	0.600684	8.67	24	35	76.6	15	20	10	0	0.511187	80.7099	9.33333	16	51.8959	600
2	10	60.328	71.45	52	6.77	0.577468	8	21	130	73.74	0	7	1	0	0.436253	83.5376	6	6	21.273	200
3	1	62.5111	75.2111	54.8	6.65	0.779199	10.33	26	90	88.56	0	4	25	0	0.377106	85.7696	25.5	27	93.9062	400
3	2	60.6556	76.0444	53.7	6.76	0.517437	4.33	24	110	83.1	0	25	30	0	0.552898	79.1359	22	27	11.308	200
3	3	60.5111	74.5444	54.2	6.65	1.38665	5.67	22	130	87.52	0	5	28	0	0.223447	91.568	18	23	62.2053	500
3	4	61.7333	71.6333	54.6	6.68	0.815452	13	24	95	83.62	0	7	18	0	0.330319	87.5351	12.8	16	23.3731	500
3	5	61.2778	72.0889	53	6.75	0.355711	7	22	170	76.34	0	12	0	0	0.736668	72.2012	12	14	15.2067	400
3	6	62.1667	68.8667	53	6.81	0.358796	4.67	23	95	84.14	8	10	15	0	0.685346	74.1379	9.33333	12	13.0811	600
3	7	66.1444	60.9889	55.8	6.76	0.749763	10.67	27	140	70.62	0	4	45	0	0.335346	87.3454	21	23	63.2959	200
3	8	64.2778	66.6667	54.1	6.73	1.51187	13.33	19	110	84.92	0	3	13	0	0.17667	93.3332	17.6	20	46.0278	500
3	9	63.8889	64.9556	54	6.66	0.865455	6.67	17	130	85.18	0	6	11	0	0.323801	87.7811	16.2	22	66.2254	1000
3	10	66.0444	60.8	53.9	6.82	0.321442	5	16	135	76.34	5	15	2	0	0.725063	72.6391	9.8	13	7.56225	500
4	1	55.5429	79.4857	54.1111	6.81111	0.486515	4.67	14	150	79.98	0	0	35	0	0.575485	78.2836	5.5	7	4.90834	400
4	2	56	79.6429	52.8889	6.75556	0.693044	11.67	18	92	77.64	0	0	25	0	0.355245	86.5945	10.3333	13	21.7533	300
4	3	57.0143	75.9286	52.2222	6.75556	0.743223	9.33	27	125	85.44	0	0	40	0	0.334293	87.3852	17.2	24	70.6298	500
4	4	58.4857	75.0143	52.3333	6.76667	0.487761	6.67	36	112	90.12	7	0	13	0	0.474408	82.0978	14.75	25	65.5838	400
4	5	58.4571	73.1143	52.1111	6.76667	0.389263	7	45	80	89.86	20	5	45	0	0.541289	79.574	7.88889	19	33.6879	900
4	6	59.0429	73.2	52.1111	6.76667	0.907609	6.67	35	150	89.34	2	5	15	0	0.330121	87.5426	21.3333	27	131.27	900
4	7	59.5143	70.6	52.3333	6.71111	0.479407	7.33	39	160	87	0	2	18	0	0.529924	80.0029	14.3333	23	56.9504	200
4	8	59.9571	69.7143	52.2222	6.73333	0.500593	7	44	75	90.9	10	30	15	0	0.390045	85.2813	9.77778	30	58.1292	900
4	9	60.1714	69.8143	52.6667	6.77778	1.45231	7.33	29	150	87	0	7	12	0	0.159905	93.9659	11	17	21.8337	200
4	10	61.5286	69.5	53.2222	6.75556	0.717471	9	33	150	84.66	3	0	40	0	0.389366	85.307	9.2	16	47.0631	500
